# Supplementary material for: The rise and fall of the ancient northern pike master sex-determining gene
Source: eLife. 2021 Jan 28;10:e62858. doi: 10.7554/eLife.62858 (PMC7870143; doi:10.7554/eLife.62858)
Supplement: Figure 4—source code 1. [file elife-62858-fig4-code1.zip]

Archive with 1 entries (1 files):
- Figure4sourcecode1.R
